# Supplementary material for: Polyphenol and Tannin Nutraceuticals and Their Metabolites: How the Human Gut Microbiota Influences Their Properties
Source: Biomolecules. 2022 Jun 23;12(7):875. doi: 10.3390/biom12070875 (PMC9312800; doi:10.3390/biom12070875)
Supplement: Supplementary file 1 [file biomolecules-12-00875-s001.zip]

Archive with 1 entries (1 files):
- biomolecules-1774302-supplementary.pdf
